# Supplementary material for: The extracellular vesicle proteomes of Sorghum bicolor and Arabidopsis thaliana are partially conserved
Source: Plant Physiol. 2023 Dec 4;194(3):1481–97. doi: 10.1093/plphys/kiad644 (PMC10904328; doi:10.1093/plphys/kiad644)
Supplement: kiad644_Supplementary_Data [file kiad644_supplementary_data.zip]

Archive with 3 entries (3 files):
- PP2023RA01648DMerged_Decision_Summary_PDF.pdf
- PP2023RA01648D_Supplemental_Figures.pdf
- Stables.xlsx
